# Supplementary material for: Differential Effects of Patient Navigation across Latent Profiles of Barriers to Care among People Living with HIV and Comorbid Conditions
Source: J Clin Med. 2022 Dec 23;12(1):114. doi: 10.3390/jcm12010114 (PMC9820894; doi:10.3390/jcm12010114)
Supplement: Supplementary file 1 [file jcm-12-00114-s001.zip]

Archive with 1 entries (1 files):
- jcm-2039348-supplementary.pdf
